# Supplementary material for: Transforming Health Care Delivery towards Value-Based Health Care in Germany: A Delphi Survey among Stakeholders
Source: Healthcare (Basel). 2023 Apr 20;11(8):1187. doi: 10.3390/healthcare11081187 (PMC10138274; doi:10.3390/healthcare11081187)
Supplement: Supplementary file 1 [file healthcare-11-01187-s001.zip]

Archive with 1 entries (1 files):
- healthcare-2301553-supplementary.pdf
